# Supplementary material for: A Method of Sky Ripple Residual Nonuniformity Reduction for a Cooled Infrared Imager and Hardware Implementation
Source: Sensors (Basel). 2017 May 8;17(5):1070. doi: 10.3390/s17051070 (PMC5469675; doi:10.3390/s17051070)
Supplement: Supplementary file 1 [file sensors-17-01070-s001.zip]

Archive with 4 entries (3 files):
- video/
- video/S1.avi
- video/S2.avi
- video/S3.avi
